# Supplementary material for: A Transparency Checklist for Carbon Footprint Calculations Applied within a Systematic Review of Virtual Care Interventions
Source: Int J Environ Res Public Health. 2022 Jun 18;19(12):7474. doi: 10.3390/ijerph19127474 (PMC9223517; doi:10.3390/ijerph19127474)
Supplement: Supplementary file 1 [file ijerph-19-07474-s001.zip]

Archive with 4 entries (4 files):
- Supplementary S1_Search Strategy.pdf
- Supplementary S2 Further description of transparency catalogue.pdf
- Supplementary S3_Extracted results.pdf
- Supplementary S4_Savings.pdf
